# Supplementary material for: Detecting and Grouping In-Source Fragments with Low-Energy Stepped HCD, Together with MS3, Increases Identification Confidence in Untargeted LC–Orbitrap Metabolomics of Plantago lanceolata Leaves and P. ovata Husk
Source: Metabolites. 2026 Jan 2;16(1):42. doi: 10.3390/metabo16010042 (PMC12843812; doi:10.3390/metabo16010042)
Supplement: Supplementary file 1 [file metabolites-16-00042-s001.zip]

Archive with 1 entries (1 files):
- metabolites-4014971-supplementary.pdf
